# Supplementary material for: The Effect of Rosmarinus officinalis Essential Oil Fumigation on Biochemical, Behavioral, and Physiological Parameters of Callosobruchus maculatus
Source: Insects. 2020 Jun 3;11(6):344. doi: 10.3390/insects11060344 (PMC7349277; doi:10.3390/insects11060344)
Supplement: Supplementary file 1 [file insects-11-00344-s001.zip]

Archive with 1 entries (1 files):
- insects-801711-supplementary.avi
